# Supplementary material for: An improved organ explant culture method reveals stem cell lineage dynamics in the adult Drosophila intestine
Source: eLife. 2022 Aug 25;11:e76010. doi: 10.7554/eLife.76010 (PMC9578704; doi:10.7554/eLife.76010)
Supplement: Source code 1. — Movies are converted to 8bit, normalized by subtracting mean and dividing by the standard deviation, converted to maximum intensity or focused projections, then divided in partially overlapping regions of interest (ROIs). Each ROI is then XY-registered via cross-correlation between frames and then the most in-focus Z slice is found. Finally, ROIs are exported. [file elife-76010-code1.zip]

Archive with 1 entries (1 files):
- 30-11-2021-TR-eLife-76010/Source code 1.py
