# Supplementary material for: An improved organ explant culture method reveals stem cell lineage dynamics in the adult Drosophila intestine
Source: eLife. 2022 Aug 25;11:e76010. doi: 10.7554/eLife.76010 (PMC9578704; doi:10.7554/eLife.76010)
Supplement: Source code 2. — Images must be two-channel time-lapse z-stacks, with channels 1 and 2 being His2Av.mRFP and esgTS > nlsGFP, respectively. [file elife-76010-code2.zip]

Archive with 1 entries (1 files):
- 30-11-2021-TR-eLife-76010/Source code 2.ijm
