# Supplementary material for: An improved organ explant culture method reveals stem cell lineage dynamics in the adult Drosophila intestine
Source: eLife. 2022 Aug 25;11:e76010. doi: 10.7554/eLife.76010 (PMC9578704; doi:10.7554/eLife.76010)
Supplement: Source code 3. — First, the lineage is reconstructed based on relative cell distances between frames. For each cell in frame f, a new position in frame f+1 is assigned, based on the pool of annotated cell positions in f+1. All possible permutations between f and f+1 coordinates are computed and the total distance between cell positions in frame f and their newly assigned positions in f+1 is calculated. The permutation for which this distance is minimum is then kept. If lineages are too complex (e.g. cells are moving and rearranging themselves), then the user can add two additional field to the input ".tsv" file ("CellID" and "MotherID" columns) indicating each cells ID (for each cell position) and its mother cell ID (can be stated once). The lineage data is then parsed and formatted in an easy to read format, then exported to a ".tsv" file. [file elife-76010-code3.zip]

Archive with 1 entries (1 files):
- 30-11-2021-TR-eLife-76010/Source code 3.py
